# Supplementary material for: Patterns of Positive Selection and Neutral Evolution in the Protein-Coding Genes of Tetraodon and Takifugu
Source: PLoS One. 2011 Sep 13;6(9):e24800. doi: 10.1371/journal.pone.0024800 (PMC3172292; doi:10.1371/journal.pone.0024800)
Supplement: Table S1 — Chromosome location and functional annotation of the 31 Tetraodon genes harboring at least one window with significant positive selection (Ka/Ks ratio significantly higher than one). (XLS) [file pone.0024800.s001.xls]

## Sheet: Supplementary table 1
Table S1. Chromosome location and functional annotation of the 31 Tetraodon genes harboring at least one window with significant positive selection (Ka/Ks ratio significantly higher than one).
Ensembl Gene ID	Gene symbol	Pfam domains or InterPro domains	Pfam ID	GO terms	protein length (aa)	Chromosome	location
ENSTNIG00000001615	-	NA; CYS_RICH region	NA	NA	88	8	Chromosome 8: 2,302,695-2,303,416
ENSTNIG00000003988	-	GDNF receptor-like (neurones)	PF02351	GO:0004872	347	12	Chromosome 12: 1,052,715-1,069,653
ENSTNIG00000014020	FAM135B	Putative serine esterase	PF05057	NA	1410	21	Chromosome 21: 5,144,686-5,182,520
ENSTNIG00000017765	COL1A2	Collagen triple helix repeat (extracellular); Fibrillar collagen C-terminal domain	PF01391	GO:0005102, GO:0005201,GO:0005581, GO:0005737,GO:0006817,GO:0007165	4343-4373	21	Chromosome 21_random: 1,292,858-1,305,153
ENSTNIG00000018988	AHNAK2	NA	NA	NA	1131	16	Chromosome 16: 6,490,986-6,496,312
ENSTNIG00000016988	WASF2	Proline rich extensin signature; WH2 motif (actin-binding)	PF02205	NA	481	21	Chromosome 21: 1,109,640-1,112,740
ENSTNIG00000001460	IGKC	Immunoglobulin C1-set domain (immune system)	PF07654	GO:0002376, GO:0006955	118	10	Chromosome 10: 9,209,595-9,210,831
ENSTNIG00000000265	-	Interleukin-1 / 18 (immune response)	PF00340	GO:0005149, GO:0005576, GO:0006955	185	16	Chromosome 16: 8,204,255-8,205,832
ENSTNIG00000001912	FHOD1	Formin Homology 2 Domain (reorganization of the actin cytoskeleton, which mediates various functions of the cell cortex including motility, adhesion, and cytokinesis)	PF02181	GO:0003779, GO:0005216, GO:0005488,GO:0006810,GO:0006811,GO:0016020, GO:0016021, GO:0016043, GO:0030036	1407	5	Chromosome 5: 13,149,637-13,165,012
ENSTNIG00000002739	ESF1	NA	NA	NA	282		Chromosome Un_random: 54,297,483-54,298,509
ENSTNIG00000003651	NLRP6	NACHT domain (found in apoptosis proteins and those involved in MHC transcription activation, immune response?)	PF05729;	GO:0005515, GO:0006952	663		Chromosome Un_random: 15,824,547-15,828,570
ENSTNIG00000003379	NLRP6	NACHT domain (found in apoptosis proteins and those involved in MHC transcription activation, immune response?); Leucine Rich Repeat	PF05729; PF00560	GO:0005515, GO:0006952	427-657		Chromosome Un_random: 76,963,664-76,996,204
ENSTNIG00000004417	WBP11	Potassium channel, voltage dependent, Kv3.3; Tropoelastin; Vinculin/alpha-catenin	IPR005404 ; IPR003979 ; IPR006077	GO:0001584, GO:0004016, GO:0005198, GO:0005199, GO:0005201, GO:0005249, GO:0005578,GO:0006813,GO:0007155,GO:0007186 GO:0007242,GO:0009190,GO:0015629,GO:0016021,GO:0016829,GO:0016849	640		Chromosome Un_random: 3,696,164-3,702,275
ENSTNIG00000004635	KIAA2013	NA; Transmembrane helices	NA	NA	608		Chromosome Un_random: 70,985,517-70,987,596
ENSTNIG00000006007	GKAP1	NA; Coiled-coils	NA	NA	379-383	12	Chromosome 12: 7,661,360-7,666,374
ENSTNIG00000006986	POU2F2	Pou domain - N-terminal to homeobox domain (transcription factor)	PF00157	GO:0006355, GO:0003700, GO:0043565, GO:0003677, GO:0005634	531		Chromosome Un_random: 12,536,939-12,544,959
ENSTNIG00000007796	C11orf41	NA; Transmembrane helices	NA	NA	455		Chromosome Un_random: 26,504,208-26,537,894
ENSTNIG00000009334	SLTM	SAP domain (putative DNA/RNA binding domain); RNA recognition motif	PF02037; PF00076	GO:0003676	962	5	Chromosome 5: 5,551,494-5,559,162
ENSTNIG00000010509	COL23A1	Collagen triple helix repeat	PF01391	GO:0006817, GO:0006817, GO:0006817	405-413	1	Chromosome 1: 915,272-936,063
ENSTNIG00000010718	HIVEP2	Zinc finger, C2H2 type (transcription factor)	PF00096	GO:0003676, GO:0008270	2083	14	Chromosome 14: 9,971,801-9,979,770
ENSTNIG00000009775	USP36	Ubiquitin carboxyl-terminal hydrolase (peptidase)	PF00443	GO:0006511, GO:0004221	1095	3	Chromosome 3: 10,716,290-10,722,760
ENSTNIG00000010454	B4GALNT4	PA14 domain	PF07691	NA	897	13	Chromosome 13: 6,341,015-6,368,824
ENSTNIG00000011829	FAM123B	NA	NA	NA	355	7	Chromosome 7: 6,493,640-6,494,990
ENSTNIG00000013492	CWC27	Cyclophilin type peptidyl-prolyl cis-trans isomerase/CLD	PF00160	GO:0003755, GO:0006457	478	4	Chromosome 4: 4,430,360-4,447,286
ENSTNIG00000012880	PMS2	DNA mismatch repair protein, C-terminal domain; MutL C terminal dimerisation domain; Histidine kinase-, DNA gyrase B-, and HSP90-like ATPase	PF01119; PF08676; PF02518	GO:0005524, GO:0006298, GO:0030983	843	2	Chromosome 2: 6,281,400-6,285,160
ENSTNIG00000012930	TNRC6B	NA; GLY_RICH region	NA	NA	1441	2	Chromosome 2: 5,604,355-5,614,597
ENSTNIG00000014469	CHRM4	7 transmembrane receptor (rhodopsin family)	PF00001	GO:0001584, GO:0007186, GO:0016021	433	3	Chromosome 3: 7,620,945-7,625,281
ENSTNIG00000014668	NCKIPSD	SH3 domain	PF00018	NA	725	11	Chromosome 11: 6,567,351-6,572,077
ENSTNIG00000015238	PER2	PAS fold	PF08447	GO:0004871, GO:0006355, GO:0007165	1202	15	Chromosome 15: 6,255,651-6,267,868
ENSTNIG00000015502	ACBD6	Ankyrin repeat	PF00023	NA	128	1	Chromosome 1: 15,855,158-15,869,942
ENSTNIG00000017043	LRP1B	EGF-like domain; Low-density lipoprotein receptor domain class A; Calcium-binding EGF domain; Low-density lipoprotein receptor repeat class B	PF00008; PF00057; PF07645; PF00058	GO:0003677, GO:0005509, GO:0016020	4432-4434	2	Chromosome 2: 17,340,955-17,448,044
